# Supplementary material for: Revealing the Mechanism of Protein Degradation in Postmortem Meat: The Role of Phosphorylation and Ubiquitination
Source: Foods. 2025 Jan 9;14(2):184. doi: 10.3390/foods14020184 (PMC11764534; doi:10.3390/foods14020184)
Supplement: Supplementary file 1 [file foods-14-00184-s001.zip]

Archive with 1 entries (1 files):
- foods-3381470-supplementary.pdf
